# Supplementary material for: Interest in Infectious Diseases specialty among Japanese medical students amidst the COVID-19 pandemic: A web-based, cross-sectional study
Source: PLoS One. 2022 Apr 21;17(4):e0267587. doi: 10.1371/journal.pone.0267587 (PMC9022859; doi:10.1371/journal.pone.0267587)
Supplement: S1 Table — (XLSX) [file pone.0267587.s001.xlsx]

## Sheet: collected data
Year	Q1. Have you heard about “ID specialists”? Yes(1), No(0)	Q2. (If yes) Did you know about the existence of “ID specialists” before the COVID-19 pandemic? Yes(1), No(0)	Q3. In the past, have you ever aimed to become an ID specialist? Never(0),Previously YES but NOT at present(1), Currently aiming to become and ID specialist(2)	Q4. After experiencing the COVID-19 pandemic for a year, are you interested in becoming an ID specialist in the future? It does not affect my carrer choice(0), I am not sure exactly(1), Yes(2), No(3)	Consultation	Follow-up of blood culture positive cases	Antimicrobial stewardship	Evaluation of antibacterial drug blood concentration analysis	Management of broad-spectrum antibiotics (permit / declaration system)	Monitoring of patients receiving antibiotic treatment for long period	Review of in-hospital antibiotics	Monitoring of antimicrobial-resistant outbreaks	Creation of antibiogram (antibacterial drug susceptibility table)	Education and enlightenment of hand hygiene	Education and enlightenment on how to use personal protective equipment (PPE)	Occupational infection control (vaccination / needle stick / body fluid exposure control)	Involvement in sterilization / disinfection, facilities / equipment, cleaning, etc.	Environmental round of the ward	Creation and management of infection control guidelines and manuals	Nosocomial infection surveillance (surgical site infection, central line associated bloodstream infection, cathter associated urinary tract infection, ventilator-related pneumonia, etc.)	Diagnosis and treatment of refractory infectious diseases	Treatment for HIV infection	Treatment for imported and tropical infectious diseases	Travel clinical
1	1	1	0	0	1	1	1	1	3	1	3	1	1	1	1	1	1	1	1	1	1	1	1	1
5	1	1	0	0	1	1	1	1	1	1	1	1	1	1	1	1	1	1	1	1	1	1	1	1
5	1	1	0	0	1	1	1	1	1	1	1	1	1	1	1	1	1	1	1	1	1	1	1	1
4	1	0	0	0	1	1	1	1	1	1	1	1	1	1	1	1	1	1	1	1	1	1	1	1
1	0		0	0	1	2	1	1	1	1	1	1	2	1	2	1	2	2	2	1	1	1	1	1
5	1	1	0	0	2	2	1	2	1	1	1	1	3	1	3	3	3	3	3	3	3	3	3	3
4	1	0	0	0	1	1	1	1	3	1	1	1	1	1	1	1	1	1	1	1	1	2	1	1
4	1	1	1	0	1	1	1	3	1	1	1	1	3	1	1	1	1	3	1	1	1	1	1	1
5	1	0	0	0	1	1	1	3	3	1	3	1	1	1	1	1	3	1	1	1	1	1	1	1
1	1	1	0	0	1	3	1	3	1	3	1	3	3	3	2	3	1	1	1	1	1	1	1	2
4	0		0	0	1	1	1	1	1	1	1	1	1	1	1	1	1	1	1	1	1	1	1	1
1	0		0	0	1	3	3	3	3	2	2	1	3	1	1	1	1	1	1	1	1	1	1	1
3	1	0	0	0	1	1	1	3	2	1	1	1	3	3	3	3	3	3	1	1	1	1	1	3
4	1	0	0	0	1	1	1	1	3	1	3	1	1	1	1	1	1	1	1	1	1	1	1	2
1	1	0	0	0	1	1	1	1	1	1	2	1	1	2	2	1	2	2	1	2	1	1	1	2
3	0		0	0	1	2	1	1	2	1	2	1	1	1	1	2	1	1	1	1	1	1	1	2
5	1	1	0	0	1	1	1	1	1	1	1	1	1	1	1	1	1	1	1	1	1	1	1	3
2	1	1	0	0	3	3	3	3	3	3	3	3	3	1	1	1	1	1	1	3	3	3	3	3
5	0		0	0	1	1	1	1	1	1	1	1	1	1	1	1	1	1	1	1	1	1	1	1
6	0		0	0	1	1	1	1	3	1	3	2	1	1	1	1	1	1	1	1	1	1	1	1
1	1	0	0	0	3	3	1	1	3	1	1	1	1	1	1	1	1	1	2	1	1	1	1	1
1	1	0	0	0	1	1	1	1	1	3	1	1	1	1	3	1	1	1	1	1	1	1	1	1
4	0		0	0	1	1	1	1	1	1	1	1	1	1	1	1	1	1	1	1	1	1	1	1
4	0		0	0	1	1	1	1	1	1	2	2	1	1	1	1	1	1	1	1	1	1	1	1
4	1	1	0	0	1	1	1	1	3	1	1	1	1	1	1	1	1	1	1	1	1	1	1	1
6	1	1	0	0	1	2	1	2	1	1	1	1	2	1	1	3	3	1	1	1	1	1	1	3
2	0		0	0	1	3	1	3	1	1	1	3	3	1	1	1	1	1	1	1	1	1	1	1
3	1	0	0	0	1	1	1	1	1	1	1	1	1	1	1	1	1	1	1	1	1	1	1	1
1	1	0	0	0	1	1	1	1	3	2	3	3	1	1	1	1	1	3	1	3	3	3	1	1
4	1	1	0	0	1	1	1	1	2	1	1	1	1	1	1	1	1	1	1	1	1	1	1	1
2	1	1	0	0	1	1	1	1	1	1	1	1	1	1	1	1	1	1	1	1	1	1	1	1
6	1	0	0	0	1	3	1	1	3	1	3	1	1	1	1	1	1	3	1	1	1	1	1	1
5	1	1	0	0	1	2	1	1	1	1	1	1	2	2	1	2	1	1	1	1	1	2	1	1
6	1	1	0	0	1	1	1	3	2	1	3	1	1	1	1	1	2	1	1	1	1	1	1	1
4	1	0	0	0	1	1	1	1	1	1	2	1	1	1	1	1	1	1	1	1	2	2	1	1
4	0		0	0	3	1	1	1	1	1	1	1	1	1	1	1	1	1	1	1	1	1	1	1
5	1	0	0	0	1	1	1	1	3	1	1	1	1	1	3	3	3	2	1	1	1	1	1	1
5	1	1	0	0	1	1	1	1	1	1	1	1	3	1	1	1	3	3	1	1	1	1	1	3
1	0		0	0	1	1	3	3	2	1	2	3	3	1	1	1	2	1	1	1	1	1	1	2
5	0		0	0	1	1	1	1	1	1	1	1	1	1	1	1	1	1	1	1	1	1	1	1
4	1	1	0	0	1	3	1	3	1	1	1	3	3	1	1	1	1	1	1	1	3	1	1	1
2	1	0	0	0	1	2	1	1	2	1	2	1	1	1	1	1	1	1	1	1	1	2	1	1
5	1	1	0	0	1	1	1	1	1	1	1	1	1	1	1	1	1	1	1	1	1	3	1	1
3	0		0	0	1	1	1	1	1	1	3	1	1	1	1	1	1	1	1	1	1	1	1	1
4	0		0	0	1	1	1	1	1	1	1	1	1	1	1	1	1	1	1	1	1	1	1	1
3	1	0	0	0	1	1	1	1	1	1	1	1	1	1	1	1	1	1	1	1	1	1	1	1
4	1	0	0	0	1	1	1	3	2	1	2	2	2	1	2	1	1	1	1	1	1	1	1	1
1	1	0	0	0	3	3	1	1	1	1	1	1	3	1	1	1	1	1	1	1	1	1	1	1
6	1	1	1	0	3	3	1	1	3	1	1	1	1	1	1	1	3	3	1	1	1	1	1	1
1	0		0	0	1	1	1	1	1	1	2	1	1	1	1	1	1	3	1	1	1	1	1	3
4	1	0	0	0	1	1	1	1	1	1	1	1	1	1	1	1	1	1	1	1	1	1	1	1
1	1	0	0	0	1	3	1	3	1	3	3	1	3	1	1	1	1	1	1	1	1	1	1	1
1	0		0	0	1	3	1	1	3	1	1	1	1	1	1	1	1	1	1	1	1	1	1	1
2	1	0	0	0	3	1	3	3	2	1	2	1	1	1	1	1	1	1	1	1	3	1	1	3
5	1	0	0	0	1	1	1	3	3	1	3	1	1	1	1	3	3	1	1	1	1	3	1	3
3	1	1	0	0	1	2	1	1	1	2	2	1	2	1	1	2	2	2	2	2	1	1	1	1
3	0	0	0	0	1	3	1	1	1	1	2	1	1	1	1	1	1	1	1	1	1	1	1	1
3	1	0	0	0	1	1	1	1	1	2	1	2	1	1	2	1	1	1	1	2	1	1	1	2
5	1	1	0	0	1	3	1	3	2	2	1	1	3	1	1	1	1	1	1	1	1	3	3	3
4	1	0	0	0	1	2	1	1	1	1	1	1	1	1	1	2	1	1	1	1	1	1	1	1
1	0		0	0	1	1	1	1	1	1	1	1	1	1	1	1	1	1	1	1	1	1	1	1
6	1	1	0	0	1	1	1	1	3	1	1	1	1	1	1	1	1	1	1	1	1	1	1	3
2	0		0	0	1	3	3	3	1	3	1	3	3	1	1	1	1	1	3	1	1	1	1	1
5	1	1	0	0	1	1	1	1	1	1	1	1	1	1	1	1	1	1	1	1	1	1	1	1
3	0	0	0	0	1	3	3	3	1	1	1	1	1	1	1	1	1	1	1	3	3	1	1	2
5	1	1	0	0	1	3	1	1	2	1	1	1	1	3	3	3	3	3	1	1	1	1	1	1
4	1	1	0	0	1	1	1	2	1	1	1	1	1	1	2	1	2	2	1	1	1	1	1	1
5	1	1	0	0	1	1	1	3	3	1	1	1	1	1	1	1	3	1	1	1	1	1	1	1
5	1	1	2	0	1	1	1	1	1	1	1	1	1	1	1	1	1	3	1	1	1	1	1	1
2	1	0	0	0	1	1	1	1	3	1	1	1	3	1	1	1	1	3	3	3	1	1	1	2
1	1	0	0	0	1	1	1	1	2	1	1	1	1	2	2	2	2	2	1	1	1	1	1	2
5	1	0	0	0	1	1	1	1	2	3	3	1	2	1	1	2	1	3	1	1	1	1	1	1
6	1	1	0	0	1	2	1	2	2	1	1	1	1	1	1	1	1	1	1	1	1	1	1	1
3	0		0	0	1	2	1	2	3	1	2	1	3	2	2	1	1	1	1	1	1	1	1	2
4	1	1	0	0	1	1	1	1	1	1	1	1	1	1	1	1	1	1	1	1	1	1	1	1
2	0		0	0	1	3	1	1	1	1	1	1	1	1	1	1	1	1	1	1	1	1	1	1
1	1	1	0	0	1	1	1	1	3	1	3	1	1	1	1	1	1	1	1	1	1	1	1	1
6	1	1	0	0	1	1	1	1	2	1	2	1	1	1	1	1	2	1	1	1	1	1	1	1
2	0		0	0	1	2	2	2	1	1	2	1	2	1	1	1	1	1	2	2	1	1	1	1
5	1	1	1	0	1	1	1	1	1	2	1	1	1	1	1	1	1	1	1	1	1	1	1	1
3	1	1	0	0	1	1	1	1	1	1	1	1	1	1	1	1	1	1	1	1	1	1	1	1
1	1	1	0	0	1	3	3	3	3	1	3	1	1	1	1	1	1	1	1	1	1	1	1	1
6	1	1	0	0	1	1	1	1	1	1	1	1	1	1	1	1	3	1	1	1	1	1	1	1
5	1	1	0	0	1	1	1	1	1	1	1	1	1	1	1	1	1	1	1	1	1	1	1	2
4	0		0	0	1	1	1	1	1	1	1	1	1	1	1	1	1	1	1	1	1	1	1	1
6	1	1	1	0	1	1	1	1	1	1	1	1	1	1	1	1	1	1	1	1	1	1	1	1
4	1	0	0	0	3	1	1	3	1	1	1	1	3	1	1	1	1	1	1	1	1	1	1	3
4	1	0	0	0	3	2	1	2	3	3	1	1	1	1	1	1	1	1	1	3	1	3	1	1
2	1	1	0	0	1	1	1	1	3	3	1	1	3	1	1	1	1	1	1	1	1	1	1	2
2	1	0	0	0	1	1	1	1	1	1	2	1	1	1	1	1	2	1	1	1	1	1	1	1
1	1	0	0	0	1	3	3	3	3	3	3	3	3	1	1	1	1	1	1	1	1	1	1	1
3	1	0	0	0	1	2	1	2	1	1	1	1	1	1	1	1	1	1	1	1	1	1	1	1
1	0		0	0	1	1	1	1	1	1	1	1	1	1	1	1	1	1	1	1	1	1	1	1
5	1	1	0	0	1	1	1	1	1	1	1	1	1	1	1	1	2	2	1	1	1	1	1	2
1	1	0	0	0	3	3	3	3	3	3	3	3	3	1	1	1	1	1	1	1	1	1	1	1
3	1	0	0	0	1	1	1	1	1	3	1	1	1	1	1	1	1	1	1	1	1	1	1	1
6	1	0	0	0	1	1	1	1	1	1	1	1	1	1	1	1	1	1	1	1	1	1	1	1
2	0		0	0	1	3	3	1	2	1	3	3	3	2	2	1	2	3	2	3	1	1	1	1
6	1	1	0	0	1	1	1	3	3	1	3	1	3	1	1	1	3	3	1	1	1	1	1	1
6	1	1	0	0	1	1	1	1	2	1	1	1	3	1	1	1	2	1	1	1	1	1	1	1
2	1	0	0	0	1	3	1	1	1	1	2	1	3	1	1	1	1	1	1	1	1	1	1	2
2	1	1	0	0	1	1	1	1	3	1	1	1	1	3	3	1	1	1	1	1	1	1	1	1
3	1	1	0	0	1	1	1	1	2	1	1	1	1	1	1	1	2	1	1	1	1	1	1	1
3	0		0	0	1	3	1	3	2	2	1	1	1	1	2	2	1	3	2	2	1	1	1	2
5	1	1	2	0	1	1	1	1	1	2	1	1	1	3	3	3	3	3	3	1	1	1	1	1
5	1	0	0	0	1	1	1	1	1	1	1	1	1	1	1	1	1	1	1	1	1	1	1	1
3	0		0	0	1	1	1	1	1	1	1	1	1	1	1	1	1	1	2	1	1	1	1	1
6	1	1	0	0	1	2	1	2	1	1	1	1	1	1	1	1	1	1	1	1	1	1	1	1
4	1	0	0	0	1	1	3	3	1	3	3	1	1	3	3	1	3	3	1	1	1	1	1	1
4	1	0	0	0	1	1	1	1	2	1	2	1	1	2	2	1	2	1	1	1	1	1	1	1
3	1	0	0	0	1	1	1	1	2	1	1	1	2	1	1	1	1	1	1	1	1	1	1	1
3	1	0	0	0	1	1	1	1	1	1	2	1	1	1	1	1	1	1	1	1	1	1	1	2
1	0		0	0	1	1	1	1	2	2	2	1	1	1	2	1	1	1	2	2	2	2	1	1
2	1	0	0	0	1	1	1	2	1	1	1	1	2	1	1	1	1	1	1	2	1	1	1	2
1	1	1	0	0	1	1	1	1	3	1	1	1	1	1	1	1	1	1	1	1	1	1	1	3
6	0		0	0	1	1	1	1	3	1	3	1	1	3	3	3	1	1	1	1	1	1	1	3
3	1	0	0	0	1	1	1	1	1	1	1	1	1	1	1	1	1	1	3	1	1	1	1	1
3	1	0	0	0	1	3	1	1	1	1	1	1	1	1	3	1	1	1	1	2	1	1	1	1
4	0		0	0	3	1	1	2	1	1	1	1	1	1	1	1	1	1	1	1	1	1	1	1
5	1	1	0	0	1	1	1	1	1	1	1	1	1	1	1	1	1	1	1	1	1	3	1	3
4	1	0	0	0	1	1	1	1	1	1	1	1	1	1	1	1	1	1	1	1	1	1	1	1
4	1	0	0	0	1	1	1	1	2	1	1	1	1	1	1	1	1	1	1	1	1	1	1	2
3	1	1	0	0	1	1	1	1	1	2	1	1	1	2	2	1	2	1	1	1	1	1	1	2
6	1	1	0	0	1	1	1	1	1	1	1	1	1	1	1	1	1	1	1	1	1	1	1	1
3	1	0	0	0	1	1	1	1	1	1	1	1	1	1	1	1	1	1	1	1	1	1	1	1
5	1	0	0	0	1	1	1	1	1	1	1	1	1	1	1	1	1	3	1	1	1	1	1	1
1	0		0	0	1	1	1	1	3	1	3	1	1	3	3	1	1	1	1	1	1	1	1	3
4	1	0	0	0	1	1	1	3	1	1	1	1	1	1	1	1	1	1	1	1	1	1	1	3
1	0		0	0	1	3	1	1	1	1	3	3	3	1	1	1	1	1	1	1	3	3	1	1
2	1	0	0	0	1	3	1	1	3	1	3	1	3	1	1	1	1	3	1	1	1	1	1	1
5	1	1	1	0	1	1	1	1	2	1	1	1	2	1	1	1	1	1	1	1	1	1	1	1
5	1	1	0	0	1	3	1	3	3	3	1	3	3	1	1	1	1	3	1	1	1	1	1	1
5	1	0	0	0	1	1	1	1	1	1	2	1	1	1	1	1	1	1	1	2	1	1	1	1
5	1	1	0	0	1	1	1	1	1	1	1	1	1	1	1	1	1	1	1	1	1	1	1	1
6	1	1	0	0	1	1	1	1	1	1	1	1	1	3	1	1	3	1	1	1	1	1	1	1
2	1	0	0	0	3	3	1	1	2	1	1	3	3	1	1	1	1	1	1	1	1	3	1	2
4	1	0	0	0	1	1	1	1	1	1	1	1	1	1	1	1	1	1	1	1	1	1	1	1
1	1	0	0	0	1	1	1	1	1	1	1	1	1	1	1	1	1	1	1	1	1	1	1	3
5	1	1	1	0	1	1	1	1	1	1	1	1	1	1	1	1	1	1	1	1	1	1	1	1
4	1	0	0	0	1	1	1	1	1	1	1	1	1	1	1	1	1	1	1	1	1	1	1	1
2	1	0	0	0	1	1	2	2	2	1	1	1	2	1	1	1	2	1	1	1	1	1	1	1
6	1	1	0	0	1	3	1	3	1	3	1	1	1	3	3	1	1	1	1	1	1	1	1	1
4	1	1	1	0	1	1	1	1	1	1	1	1	1	1	1	1	1	1	1	1	1	1	1	1
4	1	1	0	0	1	1	1	1	1	1	1	1	1	1	1	1	1	1	1	1	1	1	1	1
4	1	1	1	0	1	1	1	1	1	1	2	1	1	1	1	1	1	2	1	1	1	1	1	2
1	1	0	0	0	1	1	1	1	1	1	1	2	1	3	2	1	2	1	1	1	1	1	1	3
3	1	1	0	0	1	2	1	2	1	1	1	1	1	1	1	1	1	1	1	1	1	1	1	1
3	0		0	0	1	1	1	1	1	1	1	1	1	1	1	1	1	1	1	1	1	1	1	1
1	0		0	0	1	2	1	1	1	1	1	1	1	1	1	1	1	1	1	1	1	1	1	1
6	1	0	2	0	1	1	1	1	1	1	1	1	1	2	2	1	2	1	1	1	1	1	1	1
4	1	1	0	0	1	1	1	1	1	1	2	1	1	1	1	1	1	2	1	1	1	1	1	1
4	1	1	0	0	1	2	1	1	2	3	3	1	3	2	2	2	2	2	1	1	1	1	1	1
3	1	0	0	0	2	2	1	1	2	2	1	1	1	1	1	1	1	2	1	1	1	1	1	1
3	1	1	0	0	1	3	1	3	1	1	1	1	1	1	3	1	1	1	2	2	1	1	1	1
2	0		0	0	1	2	1	1	1	3	3	1	1	1	1	1	1	2	1	1	1	1	1	2
5	1	1	0	0	1	3	1	3	1	1	1	1	1	1	1	3	1	1	1	1	1	1	1	1
6	1	0	0	0	1	2	1	2	1	2	1	1	3	3	3	3	3	1	1	2	1	2	1	1
6	1	1	0	0	1	1	1	1	3	3	2	1	1	1	1	2	2	2	2	2	1	2	1	2
5	1	0	0	0	1	1	1	3	3	1	1	1	1	1	1	3	2	1	1	1	1	1	1	2
6	0		0	0	1	1	1	1	1	1	1	1	1	1	1	1	1	1	1	1	1	1	1	1
2	1	1	0	0	1	3	1	1	3	1	3	3	3	3	3	1	2	2	2	1	1	1	1	1
2	1	1	0	0	1	3	1	1	3	1	1	1	1	3	3	1	1	3	1	1	1	1	1	1
4	1	0	0	0	1	1	1	1	1	1	1	1	1	1	1	1	1	1	1	1	1	2	1	1
1	0		0	0	1	3	3	1	1	1	2	3	3	2	1	1	1	1	1	2	1	2	1	1
4	0		0	0	1	1	1	1	1	1	2	1	1	2	2	1	1	1	1	1	1	3	1	1
4	1	1	0	0	3	1	1	1	1	1	1	1	1	1	1	1	1	1	1	1	1	1	1	1
5	1	1	0	0	1	1	1	1	3	3	1	1	3	1	1	3	1	1	1	1	3	3	3	3
5	1	1	0	0	1	1	1	3	1	1	2	1	1	1	1	3	2	3	1	1	1	1	1	1
3	1	0	0	0	1	3	1	1	3	3	3	1	1	3	3	3	3	1	1	1	1	1	1	1
5	1	0	0	0	1	2	1	1	1	1	2	1	1	1	1	1	2	2	1	1	1	2	1	1
4	0		0	0	1	2	1	1	1	1	2	1	1	1	1	1	1	1	1	1	1	1	1	1
5	0		0	0	1	3	3	3	3	3	3	1	3	1	1	1	2	2	2	2	3	2	1	3
1	1	0	0	0	1	3	1	3	1	1	1	1	1	1	1	1	3	1	1	1	1	1	1	1
4	0		2	0	1	1	1	1	1	2	1	1	1	1	1	2	2	2	1	1	1	1	1	2
3	0		0	0	1	1	1	1	1	1	2	1	1	1	1	1	2	1	1	1	1	1	1	1
5	1	0	0	0	1	1	1	1	1	1	2	1	3	2	2	2	2	2	1	1	1	1	1	1
6	1	1	0	0	1	1	1	1	3	1	1	1	1	1	1	1	1	1	1	1	1	1	1	1
5	1	1	0	0	1	3	1	1	2	2	1	1	1	2	2	1	2	1	1	1	1	1	1	1
5	1	1	0	0	1	1	1	2	1	1	2	1	1	1	1	1	1	1	1	1	1	1	1	1
3	1	0	0	0	1	1	1	2	2	1	2	1	1	1	1	1	1	1	1	1	1	1	2	1
5	1	1	0	0	1	1	1	1	1	1	1	1	1	1	1	1	1	1	1	1	1	1	2	2
6	1	1	0	0	1	3	1	1	3	3	1	1	1	1	1	3	1	1	1	1	1	1	1	1
1	1	0	0	0	1	2	1	2	1	1	2	2	1	1	1	1	1	1	1	1	1	1	1	1
1	1	1	0	0	1	1	1	1	1	1	1	1	1	1	1	1	1	1	1	1	1	1	1	1
2	0		0	1	3	3	1	1	1	1	1	3	3	1	1	1	1	1	1	1	1	1	1	1
2	1	0	0	1	3	3	3	3	3	3	2	3	3	1	1	1	1	1	1	1	1	1	1	1
6	1	1	0	1	1	1	1	1	3	1	1	1	1	1	1	1	1	1	1	1	1	1	1	1
2	0		0	1	1	1	1	1	1	1	1	1	2	1	1	1	2	2	1	1	1	1	1	1
1	0		0	1	3	3	3	3	3	3	3	3	3	3	3	3	3	3	3	3	3	3	3	3
1	0		0	1	1	1	1	1	1	1	1	1	1	1	1	1	1	1	1	1	1	1	1	1
4	1	1	1	1	1	3	1	1	1	1	3	1	3	3	3	1	1	1	1	1	1	1	1	1
5	1	0	0	1	1	1	1	3	1	3	3	1	3	1	1	1	1	1	1	1	3	2	1	1
3	0		0	1	1	1	1	1	2	1	1	1	1	2	2	1	1	1	1	1	1	1	1	2
6	1	1	0	1	1	1	1	1	1	1	1	1	1	1	1	1	1	1	1	1	1	1	1	1
4	1	1	0	1	1	1	1	1	1	3	2	1	3	2	2	1	2	2	1	1	1	1	1	1
3	0		0	1	1	3	1	1	1	1	2	1	1	1	1	1	1	1	1	1	1	1	1	1
1	0		0	1	3	3	3	3	3	3	3	3	3	3	3	3	3	3	3	3	3	3	3	3
5	1	1	1	1	1	1	1	2	2	1	1	1	1	1	1	1	1	1	1	1	1	1	1	1
3	1	1	0	1	1	1	1	2	2	1	1	1	2	2	2	1	2	2	1	1	1	1	1	1
2	0		0	1	3	1	1	2	2	3	1	1	3	1	1	1	3	1	1	1	1	1	1	2
1	1	0	0	1	1	3	3	3	2	1	1	1	3	1	1	1	1	1	1	1	1	1	1	1
2	0		0	1	1	3	1	1	3	1	1	1	1	1	3	1	3	1	1	1	1	1	1	3
4	1	1	0	1	1	2	1	2	2	1	2	1	2	1	1	1	1	1	1	1	1	1	1	1
6	1	1	0	1	1	2	1	1	2	1	1	1	2	1	1	1	2	2	1	1	1	1	1	2
3	1	0	0	1	1	1	1	2	1	2	1	1	3	1	1	1	1	1	1	1	1	2	1	1
5	1	0	0	1	1	3	1	3	3	1	1	1	1	1	1	1	2	1	1	1	1	3	1	3
1	0		0	1	1	3	1	3	2	2	2	1	1	1	3	1	1	1	1	3	1	1	1	2
5	1	0	1	1	1	3	1	3	3	1	1	1	1	1	1	1	1	1	1	1	1	1	1	1
5	1	1	0	1	1	3	1	1	3	3	1	3	3	1	1	1	1	1	1	1	1	1	1	1
3	1	1	0	1	1	1	1	1	2	1	1	1	2	2	2	1	1	1	1	1	1	1	1	1
1	1	0	0	1	1	3	1	1	2	1	2	3	3	1	1	1	1	1	1	1	1	2	1	2
1	1	0	0	1	1	1	1	1	1	1	1	1	1	3	3	1	1	1	1	1	1	1	1	1
2	1	0	0	1	2	2	2	2	2	2	2	2	2	2	2	2	2	2	2	2	2	2	2	3
4	1	0	0	1	3	3	2	2	1	3	2	1	3	1	1	1	1	1	1	1	1	1	1	1
2	0	0	0	1	3	3	3	3	1	1	1	3	3	1	1	1	1	1	1	1	1	1	1	3
5	1	1	0	1	1	1	1	1	1	1	1	1	1	1	1	1	1	1	1	1	1	1	1	1
1	1	0	0	1	1	3	3	3	3	1	3	1	3	1	1	1	1	1	1	1	1	1	1	1
2	0		0	1	3	3	3	3	3	3	3	3	3	3	3	3	3	3	3	3	3	3	3	3
4	1	0	0	1	1	1	1	2	1	1	1	1	1	2	2	2	1	1	1	1	1	1	1	1
6	1	1	0	1	1	1	1	1	1	1	1	1	1	1	1	1	1	1	1	1	1	1	1	1
1	1	0	0	1	1	2	1	1	2	1	2	1	1	1	1	1	1	1	1	2	1	1	1	2
2	0		0	1	3	3	1	3	1	1	1	3	3	3	1	2	3	1	1	3	3	1	1	1
6	0		0	1	1	1	1	1	1	1	1	1	1	1	1	1	1	1	1	1	1	1	1	1
6	1	1	0	1	1	1	1	1	3	1	3	2	1	1	1	1	2	2	1	1	1	1	1	1
4	1	0	0	1	1	1	1	1	1	1	1	1	1	1	1	1	1	1	1	1	1	1	1	1
6	0		0	1	1	1	1	1	1	1	1	1	1	1	1	1	1	1	1	1	1	1	1	1
4	1	1	0	1	1	1	1	1	1	1	1	1	1	1	1	1	1	1	1	1	1	1	1	1
5	1	1	0	1	1	2	1	1	1	1	1	1	1	1	1	1	1	1	1	1	1	2	1	1
1	0		0	1	3	1	3	3	3	1	3	3	1	1	1	1	1	1	1	3	1	1	1	2
3	0		0	1	1	3	3	3	3	1	1	1	3	3	1	1	1	1	1	1	1	1	1	1
1	0		0	1	1	1	1	1	1	1	1	1	1	1	1	1	1	1	1	1	1	1	1	1
2	1	1	0	1	1	1	1	1	1	1	1	1	1	3	3	3	3	3	3	1	1	2	1	2
3	0		0	1	1	1	1	1	2	2	1	1	2	1	1	1	1	1	1	1	1	1	1	1
2	0	0	0	1	1	1	1	1	3	1	1	1	3	2	2	1	2	1	2	1	1	1	1	2
2	0		0	1	1	1	1	1	3	1	2	1	3	2	1	1	1	2	1	1	1	1	1	2
3	0		0	1	1	3	1	3	1	1	2	1	1	1	1	1	1	1	1	1	1	1	1	1
2	0		0	1	1	1	1	1	1	1	1	1	1	1	1	1	1	1	1	1	1	1	1	1
5	1	1	0	1	1	1	1	1	1	1	1	1	1	1	1	1	1	1	1	1	1	1	1	1
4	1	1	0	1	1	1	1	1	1	1	1	1	1	2	1	1	1	1	1	1	1	2	1	2
1	1	1	0	1	3	1	1	3	1	3	1	1	2	2	1	1	1	1	2	1	1	1	1	2
2	1	1	0	1	1	1	1	1	1	1	1	1	1	1	1	1	1	1	1	1	1	1	1	1
5	1	1	0	1	1	1	2	2	2	2	2	1	2	2	2	2	2	2	1	1	1	1	1	1
1	1	0	0	1	1	3	1	1	1	1	1	3	3	1	1	1	1	1	1	1	1	1	1	1
3	1	1	0	1	1	3	1	1	2	2	2	3	1	2	1	1	1	1	1	1	1	1	1	1
1	0		0	1	1	2	1	1	2	1	1	1	1	1	1	1	1	1	1	1	1	1	1	1
4	1	1	0	1	1	1	1	1	1	1	1	1	1	1	1	1	1	1	1	1	1	1	1	1
4	1	0	0	1	2	2	1	1	1	1	1	1	1	1	1	1	1	1	1	1	1	2	1	1
1	0		0	1	3	2	3	1	2	1	3	2	3	1	3	1	3	1	2	2	3	2	1	2
4	0	0	0	1	3	3	3	3	3	3	3	3	3	3	3	3	3	3	3	3	3	3	3	3
1	1	0	0	1	3	1	1	1	1	1	3	1	3	1	1	1	1	3	3	1	3	1	1	1
2	0		0	1	1	1	1	1	1	1	1	1	1	1	1	1	1	1	1	1	1	1	1	2
4	1	1	0	1	1	1	1	1	1	1	1	1	1	1	1	1	1	1	1	1	1	1	1	1
3	0		0	1	1	1	1	1	1	1	3	1	1	1	1	1	1	1	1	1	1	1	1	1
5	1	1	0	1	1	1	1	1	1	1	1	1	3	1	1	1	1	1	1	1	1	1	1	1
2	0		0	1	1	2	2	1	3	1	2	2	1	1	2	1	1	1	1	2	1	1	1	1
3	1	0	0	1	1	2	1	1	1	1	1	1	1	1	1	2	1	2	1	1	1	1	1	1
5	1	1	0	1	1	1	1	1	1	2	1	1	1	1	2	2	2	1	1	1	1	1	1	1
1	0		0	1	1	1	3	3	3	1	3	1	1	1	3	1	1	1	1	1	1	1	1	1
1	0		0	1	1	1	1	1	3	1	1	1	1	1	3	1	1	3	1	1	1	1	1	3
1	1	0	0	1	1	3	1	3	1	3	1	1	1	1	1	1	1	1	1	1	1	1	1	1
1	0		0	1	1	1	1	1	2	1	2	1	1	1	1	1	2	1	1	3	1	1	1	2
3	0		0	1	1	1	1	3	3	1	1	1	3	1	3	1	3	3	3	1	1	1	1	3
4	1	1	0	1	1	1	1	1	2	1	1	1	1	1	1	1	1	1	1	1	1	1	1	1
3	0		0	1	1	1	1	2	1	2	2	1	1	1	1	1	1	1	1	1	1	1	1	1
6	1	1	0	1	1	1	1	1	2	1	2	1	1	1	1	1	1	1	1	1	1	1	1	1
3	1	0	0	1	3	3	1	1	1	1	1	1	1	1	1	1	1	1	1	1	1	1	1	1
4	1	1	0	1	1	1	1	1	1	2	2	2	2	1	1	1	2	2	2	1	1	1	1	1
5	1	1	0	1	1	1	1	3	3	3	3	3	3	1	1	3	3	3	3	3	1	1	1	1
3	0		0	1	1	1	1	1	2	1	2	1	1	1	1	1	1	1	1	1	1	1	1	1
1	0		0	1	1	3	1	1	1	1	1	3	3	1	1	1	2	1	1	1	1	1	1	1
6	1	1	0	1	1	1	1	1	3	1	1	1	1	1	1	1	1	1	1	1	1	1	1	1
1	1	0	0	1	1	1	1	1	2	2	1	1	1	1	1	1	1	1	1	1	1	1	1	2
3	0		0	1	1	1	1	3	1	1	1	3	3	3	3	1	1	3	3	1	1	1	1	1
5	1	1	1	1	1	2	1	1	2	1	1	1	1	2	2	1	1	1	1	1	1	1	1	1
5	1	1	0	1	1	1	1	1	3	1	1	1	3	1	3	3	3	1	3	3	1	1	1	1
3	0		0	1	1	1	1	1	1	1	1	1	1	1	1	1	1	1	1	1	1	1	1	1
3	1	0	0	1	1	1	1	1	1	1	1	1	1	1	1	1	1	1	1	1	1	1	1	1
2	1	1	0	1	1	1	1	1	1	1	1	1	1	1	1	1	1	1	1	1	1	1	1	2
5	1	1	1	1	1	1	1	2	2	1	2	1	2	1	1	1	1	2	1	1	1	1	1	1
2	1	1	0	1	3	1	1	3	1	3	3	1	1	1	1	1	1	1	1	1	1	1	1	1
3	0	0	0	2	1	3	1	1	1	1	1	1	3	1	1	1	1	1	1	1	1	1	1	2
3	1	0	0	2	1	1	1	1	1	1	3	2	2	2	1	1	2	2	3	1	1	1	1	3
3	0		0	2	1	3	1	1	1	2	2	1	1	1	1	1	1	1	1	1	1	1	1	1
5	1	1	1	2	1	1	1	2	1	3	1	1	1	2	2	1	1	2	1	3	1	2	1	1
4	1	1	1	2	1	1	1	1	1	1	1	1	1	1	2	2	2	1	1	1	1	1	1	2
3	1	1	0	2	1	1	1	1	1	1	1	1	1	1	1	1	1	1	1	1	1	1	1	1
5	0		0	2	1	1	1	1	1	1	1	1	1	1	1	1	1	1	1	1	1	1	1	1
5	1	0	1	2	1	1	1	2	2	2	1	1	3	2	2	2	1	1	1	2	1	2	1	1
6	1	1	1	2	1	1	1	1	2	1	1	1	1	1	1	1	1	1	1	1	1	1	1	1
6	1	1	0	2	2	1	2	1	1	1	2	2	2	1	1	2	3	2	3	2	1	1	2	2
5	1	1	0	2	1	1	1	1	2	1	1	1	1	1	1	1	1	1	1	1	1	2	1	1
1	1	0	0	2	2	3	3	3	1	2	2	1	3	1	1	1	1	1	1	1	1	1	1	1
1	1	0	0	3	1	3	1	3	3	1	1	3	3	1	1	1	3	1	1	1	1	1	1	3
5	1	0	0	3	1	3	1	1	3	1	1	1	1	1	1	1	3	1	1	1	1	1	1	3
5	0		0	3	1	1	1	1	1	1	1	1	1	1	1	1	1	1	1	1	1	2	1	2
6	0		0	3	1	1	1	1	1	1	1	1	1	1	1	1	1	1	1	1	1	1	1	1
5	1	1	0	3	1	1	1	1	1	1	1	1	1	1	1	1	1	1	1	1	1	1	1	1
5	1	1	1	3	1	1	1	1	3	1	1	1	1	1	1	1	1	1	1	1	1	1	1	1
4	0		0	3	1	1	1	1	1	1	1	1	1	1	1	1	1	1	1	1	1	1	1	2
2	0		0	3	2	1	1	3	3	1	2	1	1	2	2	2	1	1	2	2	3	1	1	3
5	1	1	0	3	1	1	1	1	1	1	1	3	1	1	1	1	1	3	1	1	1	1	1	1
6	1	1	0	3	1	1	1	1	1	1	1	1	1	1	1	1	1	1	1	1	1	1	1	1
4	1	0	0	3	2	1	1	2	1	1	1	1	1	2	1	2	2	2	2	1	1	1	2	1
3	0		0	3	1	1	1	1	1	1	3	1	1	1	1	1	1	1	1	1	1	1	1	1
3	1	1	0	3	1	2	1	2	1	1	1	1	1	1	1	1	2	1	1	1	1	1	1	1
2	0		0	3	2	2	2	2	2	2	2	2	2	2	2	2	2	2	2	2	2	2	2	2
4	0	0	0	3	2	2	2	2	2	2	2	2	2	2	2	2	2	2	2	2	2	2	2	2
3	1	1	0	3	1	1	3	3	1	3	1	3	3	1	1	1	1	1	1	1	1	1	1	1
4	0		0	3	1	1	1	1	3	1	3	1	1	3	3	1	1	1	1	1	1	1	1	1
6	1	1	0	3	1	1	1	1	1	1	1	1	1	1	1	1	1	1	1	1	1	1	1	1
6	1	1	0	3	1	1	1	1	1	1	1	1	1	1	3	1	1	1	1	1	1	1	1	3
4	0		0	3	1	1	3	3	1	1	1	1	1	1	1	1	1	1	1	1	1	1	1	1
3	0		0	3	1	1	1	1	2	1	2	1	1	1	2	1	1	1	1	1	1	1	1	1
2	0		0	3	1	1	1	1	1	1	3	1	1	1	1	1	3	1	1	1	1	1	1	1
3	1	1	2	3	1	1	1	1	1	1	1	1	1	1	1	1	1	1	1	1	1	1	1	1
5	0		0	3	1	1	1	1	1	1	3	1	1	1	1	1	3	1	1	1	1	1	1	1
5	1	1	0	3	1	1	1	3	1	1	1	1	3	1	1	1	1	1	1	1	1	1	1	1
5	1	1	0	3	1	1	1	1	1	1	1	1	1	1	1	1	2	2	1	1	1	1	1	1
5	1	0	0	3	1	1	1	1	3	1	1	1	3	1	1	1	1	1	1	1	1	1	1	1
4	1	0	1	3	1	1	1	1	1	1	1	1	1	1	1	1	1	1	1	1	1	1	1	1
4	0		0	3	2	2	2	2	2	2	2	2	2	2	2	2	2	2	2	2	2	2	2	2
4	1	0	0	3	1	1	1	1	2	2	2	2	1	1	2	1	1	1	1	1	1	1	1	1
3	1	1	0	3	1	3	3	3	1	1	1	1	1	1	1	1	1	1	1	1	1	1	1	1
3	0		0	3	1	1	1	1	1	1	1	1	1	3	1	1	1	1	1	1	1	1	1	1
3	0		0	3	1	2	2	2	1	1	1	1	2	1	1	1	1	1	2	1	1	1	1	1
3	1	0	1	3	1	1	1	1	2	1	1	1	2	1	1	2	1	2	2	1	1	1	1	1
2	0	1	0	3	1	1	1	1	1	1	1	1	1	1	1	1	1	1	1	1	1	1	1	1
2	0		0	3	3	3	3	3	3	3	2	2	2	1	1	1	1	2	1	1	2	1	1	1
